# Supplementary material for: Lung Adenocarcinoma Promotes NETosis via the NPM1–TNFAIP6–CD44–SPP1 Axis
Source: Cancers (Basel). 2026 Mar 22;18(6):1023. doi: 10.3390/cancers18061023 (PMC13026014; doi:10.3390/cancers18061023)
Supplement: Supplementary file 1 [file cancers-18-01023-s001.zip]

Archive with 5 entries (4 files):
- Supplementary Dataset 1 MS results.xlsx
- Supplementary Materials Figures and Table.pdf
- Supplementary Materials S1/
- Supplementary Materials S1/Original images of uncropped WB membranes and silver-stained gels.pdf
- Supplementary Materials S1/Western Blot Original Data Corresponding to Manuscript Results.pdf
